# Supplementary material for: Meta-analysis confirms BCL2 is an independent prognostic marker in breast cancer
Source: BMC Cancer. 2008 May 29;8:153. doi: 10.1186/1471-2407-8-153 (PMC2430210; doi:10.1186/1471-2407-8-153)
Supplement: Additional file 1 — Table of 36 studies excluded from the meta-analysis. table summarising the 36 studies excluded from the meta-analysis on the basis of small study size and the provision of insufficient data for the pooled analysis. [file 1471-2407-8-153-S1.xls]

## Sheet: Table of excluded studies
								Univariate Analysis							Multivariate Analysis
									DFS			OS				DFS			OS
	Author	Reference	n	Type of series	Median FU (mo)	Range (mo)	Other parameters evaluated	HR (95% CI)	chi sq	p	HR (95% CI)	chi sq	p	Components included in MVA	HR/RR (95% CI)	chi sq	p	HR/RR (95% CI)	chi sq	p	Reason for Exclusion of Study	HR estimate calculatedi
2	Krajewski	[1]	121	Trial of patients with metastatic disease.	6 and 7.4b		Bax, p53, ER, PR, cathespin D, SPF, HER2, aneuploidy						NS	Treatment, tumour grade, Bax, Bcl-2, S-phase fraction						NS	No HR or statistical data given for Bcl-2.	No
3	Lipponena	[2]	202	Selected. No criteia given.	103.2c	5-13 years	Tumour grade, necrosis, ER, PR, SPF		4.3	0.0374		10.3	0.0013	ER, PR (Biochem), SPF, necrosis, grade							No HR provided for Bcl-2.	Yes
3	Lipponena	[2]	93	Selected. No criteia given. Node positive (subset of whole series)	103.2c	5-13 years	Tumour grade, necrosis, ER, PR, SPF							ER, PR (Biochem), SPF, necrosis, grade	0.98		0.048				Small study size.	Yes
5	Al-Moundhria	[3]	72	Not indicated	38	5.9-112.77	Nodal status, tumour size, tumour grade, p53, ER, PR, HER2						0.004	Age, menopausal status, nodal status, tumour size, tumour differentiation, ER, PR, HER2, p53,Bcl-2	3.7 (1.4-28.2)e		0.03				Small study size.	Yes
7	Arun	[4]	80	Not indicated																	Small study size and no HR or data on survival provided	No
8	Beenkena	[5]	90	Selected on tissue availability	192	12-252	ER, PR, HER2,TGFa, cathepsin-D							T stage,nodal status,c-erbB-2,p53							Small study size. No HR provided.	No
10	Bhatavdekara	[6]	93	Not indicated	Not indicated	Not indicated	PRL, p53,HER2, Ki-67, CD44, FVIII						0.0001							0.0006	Small study size. No HR provided.	Yes
11	Bukholm	[7]	126	Not indicated	80.4c	6-156	Bcl-xL, Bax						0.04	Tumour type,grade,lymph node mets,Er status,age,cyclinA,D1,D3,E,Bcl-2,Bcl-xL,Bax						0.057f	No HR or statistical data given for Bcl-2.	No
14	Dimitrakakis	[8]	120	Exclusion criteria: previous cancer; other treatment received; stageIV; insufficent follow up	60	2-156	Age, menopausal status, tumour size, nodal status, tumour grade, tumour stage, ER, PR, adjuvant therapy, HER2, p53, Bax			0.9			0.58	Only factors significant in univariate analysis							No HR given for Bcl-2.	No
15	Giatromanolaki	[9]	100	Not indicated	30	18-52	Tumour stage, nodal status, tumour size, ER, PR, HER2, p53, CK19, proliferation index, microvessel density	0.5 (0.15-0.16)		0.24				Tumour stage, nodal status, tumour size, ER, PR, HER2, p53, CK19, proliferation index, microvessel density			0.46				Small study size. Reference used for analysis unclear.	No
19	Lee	[10]	91	Selected on tissue availability	30.5		ER, PR			>0.05			<0.05	Bcl-2, ER, PR, nuclear grade						>0.05	Small study size and no HR or data on survival provided	No
20	Leea	[11]	92	Selected based on outcome	45.6 and 120d		S100A4, Met, p53, survivin, HER2							S100A4, Met, p53, survivin, HER2,T stage, ER, Age, Tumour grade	1.01 (0.29-3.52)		0.99				Small study size.	Yes
22	Linjawi	[12]	75	Selected. Stage 1c	80		Age, tumour size, tumour grade, ER, PR, Bax, ploidy, proliferation index, hormone therapy, chemotherapy, radiotherapy	0.79 (0.20-3.1)		0.74	0.74 (0.13-4.1)		0.73	Age,size,grade, chemo,radio,Bax,Bcl-2	0.4 (0.08-2.0)		0.27	4.1 (0.2-82)		0.36	Small study size.
25	Schiller	[13]	88	Selected. No criteia given.	105	11-130	Age, size, tumour type, grade, nodal status, bax, bcl-x			0.0035			0.0189	Bax, Bcl-2, bcl-x						0.00515	Small study size and no HR provided	No
26	Sjostrom	[14]	126	Selected on tissue availability			Bax,bcl-xL, bag-1, fasR, fasL			0.001			0.001							0.01	No HR given for Bcl-2.	No
27	Vakkala	[15]	53	Not indicated	33.6	0.3-10.9	ER, PR, MIB-1, Bcl-2, bax														Small study size and no HR or data on survival provided	No
28	Wu	[16]	91	Unselected	60	48-144	Age, TMN, nodal status, tumour size, tumour grade, ER, Bax, apoptotic index		54.09	<0.0001		42.23	<0.0001	Bax, Bcl-2, apoptotic index, tumour grade, tumour size, nodal status, ER, TNM		8.0341g	0.2025		4.5631g	0.0021	Small study size and no HR or data on survival provided	No
30	Bottini	[17]	157	Consecutive	52.7	Not indicated								Treatment type, post-operative nodal status, Tumour size, baseline clinical lymph node status, tumour grade, Ki-67, p53, Bcl-2, ER, PR, menopausal status			NS			NS	No HR or statistical data given for Bcl-2.	No
31	Joensuu	[18]	174	Exclusion criteria: in situ carcinoma; paget's, bilateral or disseminated disease	372	312-516	Age, nodal status, tumour size, tumour grade, tumour necrosis, tumour type, mitotic count, p53, ploidy, S-phase, cathepsin D						0.006							NS	No HR given for Bcl-2.	No
31	Joensuu	[18]	174	Node positive. Subset of larger series.	89	312-516	Age, nodal status, tumour size, tumour grade, tumour necrosis, tumour type, mitotic count, p53, ploidy, S-phase, cathepsin D						0.0002								Small study size and no HR provided	No
31	Joensuu	[18]	174	Node negative. Subset of larger series.	47	312-516	Age, nodal status, tumour size, tumour grade, tumour necrosis, tumour type, mitotic count, p53, ploidy, S-phase, cathepsin D						0.27	Age, nodal status, tumour size, tumour grade, tumour necrosis, tumour type, mitotic count, p53, ploidy, S-phase, cathepsin D							Small study size and no HR provided	No
36	Barbareschi	[19]	178	Unselected	60	9-129	Age, menopausal status, type of surgical therapy, adjuvant therapy, tumour size, grade, nuclear grade, tubule formation, tumour type, Nottingham Prognostic Index, ER, p53						0.43	Not indicated						NS	No HR given for Bcl-2.	No
37	Nakapoulou	[20]	117	Not indicated	70.34c	1994-07-01	Stage, Nodal status, tumour size, tumour type, tumour grade, nuclear grade, ER, PR, Ki-67, HER2													0.1415	No HR or statistical data given for Bcl-2.	No
38	van Slooten	[21]	441	Trial	48.96	3-84.96	Tumour size, grade, ER, PR, p53, HER2, Ki-67, mitotic index			0.004			0.009				NS			NS	No HR given for Bcl-2.	No
40	Krajewski	[22]	67	Node positive. Subset of larger series.	96.4	Not indicated	Nodal status,Tumour stage, tumour grade, ER, bax, p53			0.02			0.004	T stage, tumour grade, Bcl-2, liklihood ratio	0.99 (not indicated)		0.04	0.99 (not indicated)		0.005	Small study size. Bcl-2 assessed as a continuous variable. No confidence intervals provided	No
40	Krajewski	[22]	53	Node negative. Subset of larger series.	96.4	Not indicated	Nodal status,Tumour stage, tumour grade, ER, bax, p53			NS			NS	T stage, tumour grade, Bcl-2, liklihood ratio	0.99 (not indicated)		0.68	0.99 (not indicated)		0.54	Small study size. Bcl-2 assessed as a continuous variable. No confidence intervals provided	No
41	Charpina	[23]	170	Selected	Not indicated	9-120	Tumour size, type, grade			0.028			0.99	Tumour size, type, grade, Nottingham Prognostic Index			h				No HR given for Bcl-2.h	Yes
41	Charpina	[23]	79	Node positive. Subset of larger series.	Not indicated	9-120	Tumour size, type, grade			Not indicated			Not indicated	Tumour size, type, grade, Nottingham Prognostic Index							Small study size and no HR provided	Yes
41	Charpina	[23]	82	Node negative. Subset of larger series.	Not indicated	9-120	Tumour size, type, grade			0.028			Not indicated	Tumour size, type, grade, Nottingham Prognostic Index							Small study size and no HR provided	Yes
42	Veronesea	[24]	239	Unselected	79	11-140	Tumour size, nodal status, tumour grade, tumour type, Nottingham Prognostic Index, ER, p53			0.0001			0.0008	Tumour size, nodal status, tumour grade, tumour type, ER, p53 and Bcl-2			NS			NS	No HR given for Bcl-2.	Yes
43	Cardoso	[25]	287	Selected from Trial comparin chemotherapeutic regimes in pre-menopausal women with ER and/or PR positive and node-positive disease.	76		Menopausal status, surgery, chemotherapy, tamoxifen treatment, nodal status, ER, PR														Study examines the occurrence of an event for Bcl-2 positive patients without tamoxifen and separately for Bcl-2 negative patients without tamoxifen using patients treated with tamoxifen as a reference. Thus endpoints not applicable to meta-analysis.	No
44	Daidone	[26]	227	Selected. Tumour size >3cm	99	3-122	Thymidine labelling index, ER, PR, ploidy, p53, Bax														No HR given for Bcl-2.	No
47	Koukourakis	[27]	72	Selected. High risk patients	Not indicated	Not indicated	T-stage, N-stage, tumour grade, microvessel density, MIB-1, HER2, mt-p53, ER, PR	1.95 (0.6-8.1)		0.18					0.98 (0.4-2.9)		0.32				Small study size.
48	McCalluma	[28]	109	Selected. Good and poor outcomes.	120	Not indicated	Tumour grade, presence of in situ carcinoma, ER, PR, cyclin D1, Ki-67, p27, Urokinase plasminogen activator						0.01								No HR given for Bcl-2.	Yes
50	Kapranosa	[29]	90	Selected. Good and poor outcomes.	138	Not indicated	Bax						0.007								Small study size and no HR provided	Yes
51	O'Driscoll	[30]	170	Not indicated	Not indicated	Not indicated	Age, tumour size, nodal status, tumour grade, tumour type, ER, Mcl-1, treatment			0.016			0.034								No HR given for Bcl-2.	No
52	Abdulkadera	[31]	73	Not indicated		20	Ki-67, Bcl-2, Bax, cyclin D1, cyclin D3, CDK1, CDK2, CDK6, p16, p21, p27						0.0001					2.3			Small study size and no HR provided	Yes
54	Choia	[32]	103	Selected. Early-stage disease	104.4	Not indicated	T stage, Nodal status, ER, PR, HER2, p53, Ki-67			NS			NS				NS			NS	No HR given for Bcl-2.	No
55	Hlupic	[33]	192	Consecutive	27 and 39j	1-156d	Age, tumour size, nodal status, tumour type, tumour grade, Nottingham Prognostic Index, ER, PR, HER2, nm23, p53, Ki-67, chemotherapy, radiotherapy, hormone treatment					0.11	0.739	Bcl-2 not included in MVA							No HR given for Bcl-2.	No
58	Schneesweiss	[34]	240	Selected. stage I-III who received chemotherapy	76.8	0-124.8	Tumour stage, tumour size, tumour grade, clinical response to chemotherapy, lower pathological T category and N cetagory after pre-operative chemotherapy, clincial nodal status, ER, PR, HER2, Ki-67, p53			0.012			0.005								No HR given for Bcl-2.	No
59	Elledge	[35]	162	Slected from trial.	Not indicated	Not indicated	HER2														No HR given for Bcl-2.	No
60	Bankfalvi	[36]	120	Consecutive	Not indicated	Not indicated	Age, menopausal status, clinical stage, pathological T, pathological N, tumour grade, tumour type, ER, PR, p53, mdm2, p21		21.94	0.0002		14.04	0.006			7.12	0.0076		13.1275	0.0003	No HR given for Bcl-2.	No
a references for these reports are included in the manuscript. The number provided for these 11 reports in this table refers the number in the accompanying list of references in additional file 2 and not the number in the main manuscript.
b for BCL2 negative and BCL2 positive paitents
c mean
d for the two outcome groups
e for BCL2 negativity
f p = 0.2 when adjusted for cyclins
g Wald statistic
h BCL2 entered into Cox proportional hazard models with one co-factor at a time. Different results for different co-factors
i by method of Parmer et al
j median follow up = 23 months for survivors and 39 months for those who died; range of follow-up = 1-156 months for survivors and 2-158 months for those who died
Abbreviations: HR, hazard ratio; n, number of patients; NS, not significant; RR, relative risk; SPF, S Phase fraction; TMN: tumour, size, nodal status and metastatis (UICC)
Empty cells indicate missing data in report
